# Supplementary material for: Enhancing Commercial Antibiotics with Trans-Cinnamaldehyde in Gram-Positive and Gram-Negative Bacteria: An In Vitro Approach
Source: Plants (Basel). 2024 Jan 10;13(2):192. doi: 10.3390/plants13020192 (PMC10820649; doi:10.3390/plants13020192)
Supplement: Supplementary file 1 [file plants-13-00192-s001.zip]

Archive with 1 entries (1 files):
- plants-2726941-supplementary.pdf
